# Supplementary material for: EphB2 SNPs and Sporadic Prostate Cancer Risk in African American Men
Source: PLoS One. 2011 May 16;6(5):e19494. doi: 10.1371/journal.pone.0019494 (PMC3095601; doi:10.1371/journal.pone.0019494)
Supplement: Table S1 — Hardy-Weinberg Equilibrium P-values for 341 EphB2 SNPs. (XLS) [file pone.0019494.s001.xls]

## Sheet: Sheet1
Chromosome	Physical	SNP	Genetic	Frequency Cases	Frequency Controls	HWE P-value
1	22905844	rs294218	52.7352	0.408	0.443	0.257495
1	22908827	rs294219	52.7502	0.229	0.255	0
1	22910765	rs935039	52.7599	0.034	0.046	1
1	22911003	rs12746926	52.7611	0	0.002	1
1	22911319	rs10917279	52.7626	0.192	0.228	4e-06
1	22911975	rs11803370	52.7659	0.044	0.068	0.499344
1	22912279	rs294231	52.7674	0.014	0.034	1
1	22912496	rs2043969	52.7685	0.182	0.199	1
1	22913254	rs2986657	52.7723	0.44	0.379	0.464137
1	22913518	rs172417	52.7736	0.442	0.381	0.47971
1	22914714	rs6695566	52.7796	0.45	0.489	0.172687
1	22914905	rs12074571	52.7806	0.154	0.178	0.768804
1	22915058	rs12562997	52.7813	0.268	0.276	0.039919
1	22915225	rs10753539	52.7822	0.442	0.38	0.120606
1	22916768	rs10917280	52.7899	0.118	0.083	7.1e-05
1	22917415	rs734445	52.7931	0.442	0.367	0.641395
1	22918493	rs12027546	52.7985	0	0.006	0.029788
1	22919827	rs10917281	52.8052	0.08	0.09	0.041592
1	22920475	rs12405683	52.8084	0.088	0.093	1
1	22921452	rs12034943	52.8133	1	1	0.661589
1	22922849	rs882024	52.8203	0.015	0.008	1
1	22922939	rs882025	52.8208	0.326	0.368	0.000136
1	22923278	rs1561626	52.8225	0.002	0.01	1
1	22926054	rs1561628	52.8363	0.124	0.157	0.747099
1	22926123	rs16827476	52.8367	0.034	0.055	0.393461
1	22926588	rs1010948	52.839	0.112	0.15	0.038479
1	22926744	rs2165330	52.8398	0.05	0.064	0.262449
1	22927369	rs2083500	52.8429	0.004	0.014	1
1	22927633	rs10799760	52.8442	0.36	0.379	0.003361
1	22927947	rs4655093	52.8458	0.172	0.196	0.270936
1	22928723	rs1010011	52.8497	0.168	0.156	0.743428
1	22929590	rs12030428	52.854	0.016	0.015	1
1	22929777	rs12732926	52.855	0.126	0.126	0.695803
1	22930340	rs10917283	52.8578	0.156	0.183	0.885758
1	22931956	rs7524041	52.8659	0.064	0.203	0
1	22932837	rs12566963	52.8703	1	1	0.476195
1	22933952	rs10442639	52.8759	0.068	0.089	0.037578
1	22934138	rs6687487	52.8768	0.038	0.03	0.37695
1	22934579	rs10753541	52.879	0.286	0.311	0.070906
1	22935495	rs10917284	52.8836	0.12	0.153	0.316877
1	22935750	rs17487259	52.8849	0.032	0.029	0.360159
1	22936517	rs4263970	52.8887	0.51	0.423	0.790843
1	22937754	rs6426762	52.8949	0.06	0.044	0.264478
1	22939099	rs1318720	52.9016	0.264	0.348	0.12947
1	22939631	rs4612601	52.9043	0.558	0.47	0.544685
1	22940797	rs12043268	52.9101	0.076	0.092	0.605722
1	22941052	rs6669666	52.9114	0.17	0.132	0.454646
1	22941348	rs6426763	52.9129	0.206	0.225	0.047687
1	22942236	rs6673115	52.9173	0.224	0.226	0.92455
1	22944330	rs12093721	52.9278	0.042	0.044	0.615709
1	22944432	rs10917288	52.9283	0.07	0.068	0.569134
1	22945007	rs876685	52.9312	0.36	0.348	0.131108
1	22945754	rs6698922	52.9349	0.186	0.191	0.576554
1	22945835	rs6661451	52.9353	0.004	0.005	1
1	22946209	rs6686970	52.9372	0.066	0.068	0.15978
1	22946419	rs6689527	52.9382	0.138	0.136	0
1	22946772	rs6664926	52.94	0.078	0.1	0
1	22947221	rs6426765	52.9422	0.05	0.033	0.452983
1	22947782	rs6426766	52.945	0.186	0.188	0
1	22949503	rs10157808	52.9537	0.138	0.112	0.8329
1	22950306	rs6695066	52.9577	0.05	0.034	0.296387
1	22950882	rs6700664	52.9605	0.05	0.035	0.362621
1	22952938	rs4233292	52.9708	0.386	0.357	0.15972
1	22954253	rs4655097	52.9774	0.108	0.071	1
1	22954384	rs12060512	52.9781	0.036	0.016	1
1	22954514	rs4655099	52.9787	0.264	0.244	0.352966
1	22954589	rs4655100	52.9791	0.262	0.245	0.297947
1	22954723	rs4655102	52.9798	0.264	0.245	1
1	22958683	rs893964	52.9996	0.116	0.129	0.440871
1	22959470	rs1561625	53.0035	0.274	0.234	1
1	22959831	rs2582022	53.0053	0.422	0.46	0.215037
1	22961848	rs2582021	53.0154	0.08	0.084	0.571462
1	22962874	rs10917295	53.0205	0.022	0.013	0.081936
1	22963860	rs10753544	53.0255	0.354	0.285	0.892573
1	22963940	rs2817886	53.0259	0.034	0.024	0.265256
1	22964183	rs2817885	53.0271	0.01	0.021	1
1	22965079	rs2817884	53.0316	0.026	0.027	0.050865
1	22966580	rs2817883	53.0391	0.012	0.021	0.212791
1	22966646	rs2817882	53.0394	0.162	0.183	1
1	22966827	rs873296	53.0403	0.038	0.044	1
1	22967041	rs4655107	53.0414	0.124	0.156	0.103102
1	22969405	rs7516175	53.0532	0.102	0.14	1
1	22970151	rs2817881	53.0569	0.014	0.022	0.230302
1	22971330	rs16827502	53.0628	0.505	0.42	0.061977
1	22971528	rs16827504	53.0638	0.204	0.235	0.905041
1	22971697	rs12410054	53.0647	0.11	0.084	0.041171
1	22974275	rs1561624	53.0776	0.314	0.286	1
1	22974593	rs12045966	53.0792	0.139	0.151	1
1	22974959	rs12028458	53.081	0.152	0.201	0.591341
1	22975161	rs12411186	53.082	0.012	0.002	0.381125
1	22975443	rs6692683	53.0834	0.396	0.442	0.222677
1	22975657	rs2817914	53.0845	0.084	0.068	0.00711
1	22975757	rs2817913	53.085	0.108	0.079	0.880818
1	22975940	rs2817912	53.0859	0.25	0.256	0.733752
1	22976533	rs2817911	53.0889	0.012	0.011	0
1	22976971	rs4655108	53.0911	0.102	0.102	1
1	22977620	rs1866797	53.0943	0.092	0.075	0.022815
1	22977699	rs1866796	53.0947	0.448	0.465	0
1	22978800	rs2817909	53.1002	0.388	0.351	0.020548
1	22979009	rs2817908	53.1013	0.012	0.014	1
1	22979131	rs12117711	53.1019	0.002	0.001	1
1	22979419	rs2817905	53.1033	0.086	0.071	0.03984
1	22980676	rs2817904	53.1096	0.426	0.376	0.645561
1	22980787	rs10917296	53.1101	0.276	0.244	0.815839
1	22981451	rs2817902	53.1135	0.426	0.39	0.856294
1	22981878	rs2817901	53.1156	0.4	0.33	0
1	22982326	rs12751340	53.1178	0.004	0.006	0.280348
1	22982397	rs12734389	53.1182	0.002	0.01	1
1	22982707	rs893962	53.1198	0.076	0.067	0.024014
1	22982934	rs10917297	53.1209	0.084	0.082	0.805529
1	22983092	rs750012	53.1217	0.167	0.176	0.765793
1	22984542	rs2817900	53.1289	0.069	0.087	1
1	22984956	rs10799762	53.131	0.092	0.089	1
1	22985176	rs12074315	53.1321	0.018	0.012	1
1	22986225	rs2817898	53.1374	0.207	0.16	0.035892
1	22986497	rs12076863	53.1387	0.1	0.111	0.00416
1	22987038	rs10799763	53.1414	0.136	0.101	0.234533
1	22987734	rs2817897	53.1449	1	1	1
1	22988336	rs12724658	53.1479	0.402	0.448	0.067215
1	22988526	rs11801544	53.1489	0.138	0.108	0.667848
1	22988636	rs2817896	53.1494	0.348	0.37	1
1	22990047	rs10799764	53.1565	0.5	0.499	0
1	22990475	rs10917299	53.1586	0.024	0.019	0.1068
1	22990760	rs893961	53.16	0.268	0.289	0.403289
1	22990898	rs12562447	53.1607	0.006	0.003	1
1	22991143	rs12751494	53.162	0	0.003	1
1	22991806	rs12402508	53.1653	0.002	0.021	1
1	22992025	rs4484898	53.1664	0	0.001	0.822438
1	22992470	rs16827538	53.1686	0.14	0.146	0
1	22992701	rs2582018	53.1697	0.108	0.065	0.7923
1	22992803	rs1465889	53.1703	0.218	0.194	0.333288
1	22992993	rs1122210	53.1712	0.133	0.173	7e-05
1	22993261	rs4654815	53.1726	0.332	0.318	0.372131
1	22993525	rs1866794	53.1739	0.258	0.212	0.663141
1	22994048	rs1982227	53.1765	0.16	0.185	0.287463
1	22994867	rs4655110	53.1806	0.336	0.309	0.479334
1	22994932	rs4655111	53.1809	0.474	0.492	0.120088
1	22995127	rs16827555	53.1819	0.07	0.045	0.51621
1	22995855	rs1866793	53.1855	0.002	0.003	1
1	22995918	rs1866792	53.1858	0.328	0.316	0.550122
1	22996176	rs1866790	53.1871	0.332	0.32	0.277324
1	22997805	rs6683698	53.1953	0.134	0.107	0.352514
1	22997886	rs12749431	53.1957	0.002	0.003	1
1	22998921	rs11581431	53.2009	0	0.002	0.339093
1	22999224	rs12076351	53.2024	0.04	0.06	0.245545
1	23000463	rs4506436	53.2086	0.438	0.416	0.535302
1	23000952	rs2817880	53.211	0.01	0.012	1
1	23001303	rs7530478	53.2128	0.283	0.242	0.581302
1	23001527	rs2582036	53.2139	0.202	0.174	0.491242
1	23001654	rs12039391	53.2145	0.108	0.083	0.403932
1	23001822	rs12564658	53.2154	0.39	0.363	0.655123
1	23003772	rs4655114	53.2251	0.29	0.272	0
1	23004354	rs2582033	53.228	0.094	0.113	0.000814
1	23004566	rs2582032	53.2291	0.186	0.175	1
1	23005425	rs893969	53.2334	0.132	0.136	0.257096
1	23006074	rs12074138	53.2366	0.26	0.22	0.008057
1	23006379	rs10465531	53.2382	0.154	0.216	0.612336
1	23006805	rs10465543	53.2403	0.148	0.232	0.038197
1	23007485	rs7541752	53.2437	0.198	0.193	0.726704
1	23007602	rs12133964	53.2443	0.152	0.215	0.609764
1	23007763	rs12141642	53.2451	0	0.001	1
1	23008166	rs6700141	53.2471	0.02	0.029	0.357977
1	23009014	rs1440576	53.2514	0.398	0.358	0.001361
1	23009242	rs2817875	53.2525	0.008	0.016	0.120045
1	23009664	rs2817874	53.2546	0.04	0.035	0.295393
1	23010218	rs4655117	53.2574	0.2	0.255	0.650699
1	23010348	rs12723359	53.258	0.426	0.427	1
1	23010599	rs12035865	53.2593	0.036	0.025	5e-06
1	23011431	rs6694899	53.2634	0.328	0.328	0.172341
1	23011495	rs2119320	53.2638	0.15	0.211	0.606094
1	23011589	rs2119319	53.2642	0.112	0.118	0.210794
1	23011713	rs2817872	53.2649	0.396	0.384	1
1	23013287	rs2869511	53.2727	0.33	0.323	0.186368
1	23013706	rs4655119	53.2748	0.388	0.409	1
1	23014054	rs4654817	53.2766	0.151	0.217	0.162394
1	23014240	rs4655120	53.2775	0.134	0.186	1
1	23014652	rs12079256	53.2796	0.007	0.037	0.002261
1	23014938	rs2165332	53.281	0.42	0.395	0.070468
1	23015083	rs7536195	53.2817	0.06	0.044	0.072658
1	23015303	rs12143574	53.2828	0.146	0.21	0.372096
1	23015508	rs2582025	53.2838	0.042	0.022	1
1	23015925	rs6660612	53.2859	0.246	0.281	7e-05
1	23016234	rs751022	53.2875	0.204	0.259	1
1	23016365	rs751023	53.2881	0.142	0.203	0.045001
1	23016593	rs893966	53.2893	0.304	0.268	1
1	23017453	rs12116772	53.2936	0.004	0.012	1
1	23017637	rs4655121	53.2945	0.15	0.201	0.894038
1	23017826	rs6667416	53.2954	0.094	0.101	0.397186
1	23018190	rs4390147	53.2973	0.346	0.318	0.691372
1	23018367	rs4601555	53.2981	0.41	0.371	0.268673
1	23018986	rs6659914	53.3012	0.094	0.102	0.134597
1	23019840	rs10917306	53.3055	0.002	0.021	1
1	23019990	rs4589082	53.3063	0.054	0.054	0.661254
1	23020187	rs7549224	53.3072	0.352	0.321	0.731172
1	23020323	rs4655122	53.3079	0.006	0.009	1
1	23020574	rs4655123	53.3092	0.062	0.101	0.811661
1	23020838	rs10917308	53.3105	0.054	0.042	0.055906
1	23020923	rs4361967	53.3109	0.232	0.203	0.893981
1	23021099	rs10917309	53.3118	0.054	0.054	1
1	23021506	rs4654819	53.3138	0.004	0.003	1
1	23021954	rs12137587	53.3161	1	1	1
1	23022408	rs12407525	53.3184	0.298	0.274	0.914087
1	23022751	rs10799765	53.3201	0.226	0.247	0.202894
1	23022905	rs12040097	53.3208	0.002	0.002	0.303343
1	23023425	rs4655125	53.3234	0.016	0.024	1
1	23023918	rs4073886	53.3259	0.016	0.024	0.251543
1	23024463	rs10799766	53.3286	0.356	0.329	0.625902
1	23024698	rs12090702	53.3298	1	1	1
1	23025282	rs10917311	53.3327	0.006	0.008	1
1	23025575	rs6701399	53.3342	0.316	0.352	1
1	23025870	rs10917314	53.3357	0.194	0.178	1
1	23027066	rs4503323	53.3417	0.394	0.446	1
1	23027818	rs12090415	53.3454	0.304	0.404	1
1	23028689	rs12027585	53.3498	0.099	0.134	3e-06
1	23028876	rs6687094	53.3507	0.378	0.346	0.924334
1	23029383	rs17435718	53.3532	0.002	0.018	1
1	23030724	rs11808976	53.36	0.086	0.105	0.820637
1	23030810	rs4600017	53.3604	0.223	0.191	7.2e-05
1	23031168	rs10733034	53.3622	0.327	0.37	0.246018
1	23031277	rs10737467	53.3627	0.064	0.033	0.000132
1	23031633	rs16827635	53.3645	0.194	0.123	0
1	23032158	rs16827638	53.3671	0.02	0.035	0.490582
1	23032859	rs4654821	53.3706	0.286	0.229	0.541657
1	23033277	rs4654822	53.3727	0.269	0.38	5e-06
1	23034551	rs6665618	53.3791	0.072	0.055	1
1	23035395	rs10917317	53.3833	0.28	0.253	0
1	23036771	rs12731889	53.3902	0.134	0.122	0.422127
1	23036955	rs11576929	53.3911	0.309	0.375	0
1	23037343	rs16827646	53.3931	0.274	0.254	0.172014
1	23038818	rs12062379	53.4004	0.048	0.05	1
1	23039240	rs4655127	53.4026	0.036	0.069	0.485518
1	23040597	rs4644461	53.4093	0.064	0.031	0
1	23040779	rs12116671	53.4103	0	0.004	1
1	23041273	rs4233296	53.4127	0.048	0.026	1
1	23041548	rs12404289	53.4141	0.496	0.451	0.930626
1	23041844	rs12410872	53.4156	0.502	0.453	1
1	23041936	rs11811221	53.416	0.204	0.161	0.000699
1	23042115	rs4655129	53.4169	0.156	0.163	0.345727
1	23043466	rs12061829	53.4237	0.002	0.003	1
1	23044293	rs11800828	53.4278	0.204	0.169	0
1	23046750	rs12061624	53.4401	0.306	0.276	0.746558
1	23047178	rs7519206	53.4423	0.254	0.239	1
1	23047480	rs7521813	53.4438	0.024	0.035	0.490582
1	23047738	rs6667289	53.4451	0.082	0.101	0.636669
1	23047943	rs6658894	53.4461	0.308	0.326	0.240183
1	23048062	rs12723992	53.4467	0.006	0.006	1
1	23048581	rs4655130	53.4493	0.446	0.43	0.279342
1	23049327	rs4427376	53.453	0.022	0.028	0
1	23049388	rs12025232	53.4533	0	0.006	1
1	23049776	rs4655131	53.4553	0.378	0.382	0.05574
1	23049852	rs6655962	53.4556	0.421	0.334	0.052819
1	23050688	rs4655132	53.4598	0.046	0.026	0.480385
1	23051306	rs16827666	53.4629	0.074	0.094	1
1	23052455	rs12062524	53.4687	0.052	0.049	1
1	23052898	rs3934847	53.4709	0.161	0.185	0.886066
1	23053042	rs17436065	53.4716	0.012	0.013	0.081936
1	23053876	rs10917319	53.4758	0.054	0.048	1
1	23055271	rs16827672	53.4828	0.176	0.185	1
1	23055528	rs4654823	53.484	0.058	0.055	0.068396
1	23055717	rs4654824	53.485	0.292	0.325	0.379923
1	23056851	rs10753546	53.4907	0.106	0.088	0.592
1	23057223	rs10732280	53.4925	0.516	0.462	0.000179
1	23058036	rs16827678	53.4966	0.15	0.186	0
1	23059039	rs6426770	53.5016	0.148	0.16	0.333247
1	23059508	rs7549431	53.5039	0.044	0.031	0.395974
1	23059927	rs12125570	53.506	0	0.002	1
1	23061646	rs6703896	53.5146	0.228	0.231	0.387183
1	23061710	rs6670405	53.515	0.494	0.462	0.745941
1	23062090	rs6679387	53.5169	0.042	0.032	1
1	23062229	rs12083517	53.5176	0.102	0.063	0.655494
1	23062659	rs6658621	53.5197	0.11	0.119	1
1	23064670	rs4655133	53.5298	0.09	0.067	1
1	23065062	rs12138477	53.5317	0.016	0.013	1
1	23065692	rs7545588	53.5349	0	0.007	1
1	23066613	rs12076355	53.5395	0.146	0.127	0.660324
1	23067901	rs908503	53.5459	0.313	0.268	0.766738
1	23069646	rs4291474	53.5547	0.346	0.319	1
1	23069906	rs2176274	53.556	0.002	0.001	0.76772
1	23069971	rs2176273	53.5563	0.356	0.322	0.291952
1	23070112	rs2138542	53.557	0.456	0.43	0.008157
1	23070500	rs2817893	53.5589	0.318	0.396	0.006275
1	23071206	rs4655134	53.5625	0.304	0.33	0.845527
1	23071631	rs12131925	53.5646	0.358	0.33	0.822438
1	23071898	rs16827697	53.5659	0.118	0.108	0.004325
1	23071989	rs7554093	53.5664	0.302	0.325	0.438178
1	23072214	rs4655135	53.5675	0.366	0.331	1
1	23072313	rs4654825	53.568	0.304	0.283	0.385486
1	23072536	rs4655136	53.5691	0.366	0.338	0.745075
1	23072746	rs4147362	53.5702	0.316	0.271	0.393461
1	23073181	rs7535750	53.5723	0.06	0.055	1
1	23073486	rs10917322	53.5739	0.122	0.111	1
1	23073663	rs991409	53.5748	0.002	0.016	0.003512
1	23074347	rs2222111	53.5782	0.352	0.385	0.409888
1	23074990	rs12086772	53.5814	0.124	0.119	0.177713
1	23075471	rs1554211	53.5838	0.354	0.336	1
1	23076770	rs12239985	53.5903	0.078	0.083	1
1	23077071	rs12567110	53.5918	1	1	0.195525
1	23077608	rs6426771	53.5945	0.344	0.315	0.215276
1	23077700	rs10917323	53.595	0.39	0.413	0.047241
1	23077905	rs7528104	53.596	0.158	0.17	0
1	23078688	rs10917324	53.5999	0.27	0.216	0.073304
1	23078885	rs7521053	53.6009	0.114	0.096	0.653587
1	23079141	rs10753547	53.6022	0.092	0.053	0
1	23079271	rs10799771	53.6028	0.428	0.384	0.802971
1	23079722	rs11807221	53.6051	0.198	0.222	0.787196
1	23079939	rs10158095	53.6062	0.072	0.088	1
1	23082149	rs170129	53.6172	0.326	0.307	1
1	23082630	rs309484	53.6196	0.002	0.003	0.005009
1	23084430	rs12046210	53.6286	0.094	0.107	0.730335
1	23085327	rs309476	53.6331	0.478	0.481	0.100679
1	22980517	TGEN-78	53.6545	1	1	1
1	23090391	rs2765854	53.6584	0.3	0.301	0.448648
1	23112837	TGEN-3055	53.6622	0.036	0.04	1
1	22983855	TGEN-510	53.6622	0.026	0.012	1
1	22983969	TGEN-624	53.6625	0.008	0.046	0.003048
1	23091301	rs309473	53.663	0.338	0.349	0.006922
1	23091774	rs116119	53.6654	0.2	0.244	0.009105
1	23091931	rs2746331	53.6661	0.352	0.364	0.672364
1	23092613	rs309471	53.6696	0.27	0.283	0.781159
1	23095703	rs309466	53.685	0.372	0.368	0.400705
1	23096036	rs1516526	53.6867	0.347	0.36	0.900105
1	23097909	rs309543	53.696	0.2	0.219	0.705541
1	23099753	rs2675494	53.7053	0.328	0.351	0.135292
1	23104987	rs309502	53.7315	0.272	0.315	1
1	23106187	rs309500	53.7375	0.24	0.28	1
1	23107533	rs309499	53.7442	0.24	0.285	0.830626
1	23108779	rs309498	53.7504	0.238	0.279	0.377513
1	23110610	rs309495	53.7596	0.21	0.235	0.00581
1	23116565	rs309492	53.7894	0.12	0.122	1
1	23117931	rs309491	53.7962	0.078	0.093	0.209789
1	23118002	rs309490	53.7966	0.084	0.095	0
1	23062140	TGEN-835	53.845	0.012	0.007	0.047172
1	23062235	TGEN-930	53.8452	0.042	0.03	0
1	23081512	TGEN-rs2229872	53.8903	0.163	0.169	0.000114
1	23105173	TGEN-1872	53.9455	0	0.001	0.000231
1	23105850	TGEN-1949	53.9471	0.032	0.052	1
1	23105966	TGEN-2065	53.9474	0	0.001	0.748588
1	23107181	TGEN-2285	53.9502	0.018	0.006	1
1	23109606	TGEN-2647	53.9559	0.004	0.004	0.631138
1	23112671	Tgen-rs2229871	53.963	0.094	0.098	0.331339
1	23109600	TGEN-2640	54.9558	0.002	0.015	1
Physical Position – based on Build 36, hg18
