# Supplementary material for: EphB2 SNPs and Sporadic Prostate Cancer Risk in African American Men
Source: PLoS One. 2011 May 16;6(5):e19494. doi: 10.1371/journal.pone.0019494 (PMC3095601; doi:10.1371/journal.pone.0019494)
Supplement: Table S2 — Results of Single Variant Prostate Cancer Association Analysis for 315 EphB2 SNPs. (XLS) [file pone.0019494.s002.xls]

## Sheet: outfileEPHB2
Chromosome	Physical	SNP	Genetic	Frequency Cases	Frequency Controls	P	Q	Ref	PV Add	OR add	LCI	UCI
1	22905844	rs294218	52.7352	0.408	0.443	A	C	C	0.171261	0.84	0.66	1.08
1	22910765	rs935039	52.7599	0.034	0.046	G	A	A	0.23913	0.68	0.36	1.29
1	22911003	rs12746926	52.7611	0	0.002	A	G	G	-	-	-	-
1	22911975	rs11803370	52.7659	0.044	0.068	G	A	A	0.0445183	0.57	0.33	0.99
1	22912279	rs294231	52.7674	0.014	0.034	C	G	G	0.176913	0.32	0.06	1.67
1	22912496	rs2043969	52.7685	0.182	0.199	A	G	G	0.0957103	0.77	0.56	1.05
1	22913254	rs2986657	52.7723	0.44	0.379	G	A	A	0.0215131	1.33	1.04	1.7
1	22913518	rs172417	52.7736	0.442	0.381	A	C	C	0.0188771	1.34	1.05	1.72
1	22914714	rs6695566	52.7796	0.45	0.489	A	G	G	0.0616756	0.79	0.61	1.01
1	22914905	rs12074571	52.7806	0.154	0.178	G	A	A	0.0708267	0.74	0.53	1.03
1	22915058	rs12562997	52.7813	0.268	0.276	G	A	A	0.995903	1	0.76	1.32
1	22915225	rs10753539	52.7822	0.442	0.38	G	A	A	0.0105467	1.38	1.08	1.77
1	22916768	rs10917280	52.7899	0.118	0.083	A	G	G	0.117246	1.31	0.93	1.84
1	22917415	rs734445	52.7931	0.442	0.367	G	A	A	0.00595195	1.41	1.1	1.81
1	22918493	rs12027546	52.7985	0	0.006	A	G	G	-	-	-	-
1	22919827	rs10917281	52.8052	0.08	0.09	G	A	A	0.568641	0.88	0.56	1.38
1	22920475	rs12405683	52.8084	0.088	0.093	G	A	A	0.421157	0.81	0.49	1.35
1	22921452	rs12034943	52.8133	1	1	C	.	C	-	-	-	-
1	22922849	rs882024	52.8203	0.015	0.008	C	A	A	0.945449	1.08	0.13	8.96
1	22922939	rs882025	52.8208	0.326	0.368	G	A	A	0.0604499	0.77	0.58	1.01
1	22923278	rs1561626	52.8225	0.002	0.01	G	A	A	0.315383	0.35	0.04	2.75
1	22926054	rs1561628	52.8363	0.124	0.157	A	G	G	0.0411284	0.69	0.48	0.99
1	22926123	rs16827476	52.8367	0.034	0.055	G	A	A	0.133484	0.62	0.33	1.16
1	22926588	rs1010948	52.839	0.112	0.15	C	A	A	0.0290883	0.66	0.45	0.96
1	22926744	rs2165330	52.8398	0.05	0.064	A	G	G	0.540392	0.85	0.5	1.44
1	22927369	rs2083500	52.8429	0.004	0.014	C	A	A	0.373921	0.5	0.11	2.3
1	22927633	rs10799760	52.8442	0.36	0.379	A	G	G	0.265596	0.86	0.66	1.12
1	22927947	rs4655093	52.8458	0.172	0.196	A	C	C	0.0507176	0.72	0.52	1
1	22928723	rs1010011	52.8497	0.168	0.156	C	A	A	0.528108	1.11	0.8	1.54
1	22929590	rs12030428	52.854	0.016	0.015	C	A	A	0.631528	1.25	0.5	3.17
1	22929777	rs12732926	52.855	0.126	0.126	G	A	A	0.521746	1.12	0.79	1.58
1	22930340	rs10917283	52.8578	0.156	0.183	A	G	G	0.0802239	0.75	0.54	1.04
1	22932837	rs12566963	52.8703	1	1	G	.	G	-	-	-	-
1	22933952	rs10442639	52.8759	0.068	0.089	G	A	A	0.227732	0.75	0.47	1.2
1	22934138	rs6687487	52.8768	0.038	0.03	G	A	A	0.786495	1.09	0.58	2.08
1	22934579	rs10753541	52.879	0.286	0.311	A	G	G	0.243627	0.85	0.64	1.12
1	22935495	rs10917284	52.8836	0.12	0.153	G	A	A	0.0476533	0.69	0.48	1
1	22935750	rs17487259	52.8849	0.032	0.029	G	A	A	0.80976	0.92	0.47	1.82
1	22936517	rs4263970	52.8887	0.51	0.423	G	A	A	0.00148853	1.49	1.16	1.9
1	22937754	rs6426762	52.8949	0.06	0.044	G	A	A	0.120509	1.51	0.9	2.56
1	22939099	rs1318720	52.9016	0.264	0.348	A	G	G	0.0110683	0.71	0.54	0.92
1	22939631	rs4612601	52.9043	0.558	0.47	A	G	G	0.00108523	1.5	1.18	1.92
1	22940797	rs12043268	52.9101	0.076	0.092	G	A	A	0.193113	0.74	0.47	1.16
1	22941052	rs6669666	52.9114	0.17	0.132	G	A	A	0.134807	1.28	0.93	1.78
1	22941348	rs6426763	52.9129	0.206	0.225	A	G	G	0.330704	0.86	0.64	1.16
1	22942236	rs6673115	52.9173	0.224	0.226	G	A	A	0.777115	0.96	0.73	1.27
1	22944330	rs12093721	52.9278	0.042	0.044	G	A	A	0.61919	0.87	0.49	1.53
1	22944432	rs10917288	52.9283	0.07	0.068	C	G	G	0.922116	1.02	0.63	1.66
1	22945007	rs876685	52.9312	0.36	0.348	A	G	G	0.789437	1.03	0.8	1.33
1	22945754	rs6698922	52.9349	0.186	0.191	A	G	G	0.907987	0.98	0.72	1.33
1	22945835	rs6661451	52.9353	0.004	0.005	G	A	A	0.331046	0.42	0.07	2.4
1	22946209	rs6686970	52.9372	0.066	0.068	G	A	A	0.958691	1.01	0.63	1.62
1	22947221	rs6426765	52.9422	0.05	0.033	G	A	A	0.187502	1.48	0.83	2.65
1	22949503	rs10157808	52.9537	0.138	0.112	G	C	C	0.429283	1.16	0.8	1.67
1	22950306	rs6695066	52.9577	0.05	0.034	G	A	A	0.179787	1.5	0.83	2.72
1	22950882	rs6700664	52.9605	0.05	0.035	G	A	A	0.170502	1.5	0.84	2.66
1	22952938	rs4233292	52.9708	0.386	0.357	A	G	G	0.449003	1.1	0.86	1.41
1	22954253	rs4655097	52.9774	0.108	0.071	G	C	C	0.0261868	1.59	1.06	2.39
1	22954384	rs12060512	52.9781	0.036	0.016	C	A	A	0.0909035	1.93	0.9	4.13
1	22954514	rs4655099	52.9787	0.264	0.244	C	A	A	0.510401	1.1	0.83	1.44
1	22954589	rs4655100	52.9791	0.262	0.245	C	A	A	0.501218	1.1	0.84	1.44
1	22954723	rs4655102	52.9798	0.264	0.245	A	G	G	0.449515	1.11	0.85	1.46
1	22958683	rs893964	52.9996	0.116	0.129	G	A	A	0.575872	0.9	0.63	1.29
1	22959470	rs1561625	53.0035	0.274	0.234	G	A	A	0.189347	1.21	0.91	1.61
1	22959831	rs2582022	53.0053	0.422	0.46	A	G	G	0.930971	0.99	0.77	1.27
1	22961848	rs2582021	53.0154	0.08	0.084	G	A	A	0.813217	0.95	0.63	1.44
1	22962874	rs10917295	53.0205	0.022	0.013	G	A	A	0.95256	0.98	0.45	2.13
1	22963860	rs10753544	53.0255	0.354	0.285	G	A	A	0.0268045	1.32	1.03	1.68
1	22963940	rs2817886	53.0259	0.034	0.024	G	A	A	0.185517	1.59	0.8	3.14
1	22964183	rs2817885	53.0271	0.01	0.021	C	A	A	0.205581	0.54	0.21	1.41
1	22965079	rs2817884	53.0316	0.026	0.027	G	A	A	0.970197	1.01	0.51	1.99
1	22966580	rs2817883	53.0391	0.012	0.021	G	A	A	0.265494	0.58	0.22	1.51
1	22966646	rs2817882	53.0394	0.162	0.183	A	G	G	0.870428	0.97	0.71	1.33
1	22966827	rs873296	53.0403	0.038	0.044	G	A	A	0.536681	1.21	0.66	2.25
1	22967041	rs4655107	53.0414	0.124	0.156	G	A	A	0.222947	0.81	0.57	1.14
1	22969405	rs7516175	53.0532	0.102	0.14	A	C	C	0.190384	0.78	0.54	1.13
1	22970151	rs2817881	53.0569	0.014	0.022	C	A	A	0.356651	0.66	0.27	1.61
1	22971330	rs16827502	53.0628	0.505	0.42	G	A	A	0.152697	1.21	0.93	1.58
1	22971528	rs16827504	53.0638	0.204	0.235	A	G	G	0.338009	0.87	0.65	1.16
1	22971697	rs12410054	53.0647	0.11	0.084	G	A	A	0.390614	1.21	0.79	1.85
1	22974275	rs1561624	53.0776	0.314	0.286	C	A	A	0.102885	1.23	0.96	1.58
1	22974593	rs12045966	53.0792	0.139	0.151	A	G	G	0.969389	0.99	0.71	1.39
1	22974959	rs12028458	53.081	0.152	0.201	C	G	G	0.072715	0.75	0.54	1.03
1	22975161	rs12411186	53.082	0.012	0.002	G	A	A	0.0305283	6.67	1.2	37.17
1	22975443	rs6692683	53.0834	0.396	0.442	G	A	A	0.0397739	0.77	0.61	0.99
1	22975657	rs2817914	53.0845	0.084	0.068	C	A	A	0.450706	1.17	0.78	1.77
1	22975757	rs2817913	53.085	0.108	0.079	A	G	G	0.361639	1.2	0.81	1.77
1	22975940	rs2817912	53.0859	0.25	0.256	G	A	A	0.696238	1.06	0.8	1.39
1	22976971	rs4655108	53.0911	0.102	0.102	G	A	A	0.27938	1.24	0.84	1.84
1	22977620	rs1866797	53.0943	0.092	0.075	G	C	C	0.508878	1.15	0.77	1.71
1	22978800	rs2817909	53.1002	0.388	0.351	A	G	G	0.163309	1.19	0.93	1.51
1	22979009	rs2817908	53.1013	0.012	0.014	G	A	A	0.915517	0.94	0.33	2.69
1	22979131	rs12117711	53.1019	0.002	0.001	A	T	T	0.255033	5.05	0.31	82.04
1	22979419	rs2817905	53.1033	0.086	0.071	C	G	G	0.586917	1.12	0.74	1.69
1	22980676	rs2817904	53.1096	0.426	0.376	G	A	A	0.0320278	1.3	1.02	1.66
1	22980787	rs10917296	53.1101	0.276	0.244	G	A	A	0.138646	1.23	0.94	1.62
1	22981451	rs2817902	53.1135	0.426	0.39	C	G	G	0.0728655	1.25	0.98	1.59
1	22982326	rs12751340	53.1178	0.004	0.006	A	C	C	0.972092	1.03	0.17	6.45
1	22982397	rs12734389	53.1182	0.002	0.01	G	A	A	0.448292	0.45	0.06	3.59
1	22982707	rs893962	53.1198	0.076	0.067	G	A	A	0.623958	1.12	0.72	1.73
1	22982934	rs10917297	53.1209	0.084	0.082	G	A	A	0.463397	1.18	0.76	1.81
1	22983092	rs750012	53.1217	0.167	0.176	G	A	A	0.515127	1.11	0.8	1.54
1	22984542	rs2817900	53.1289	0.069	0.087	T	A	A	0.446259	0.87	0.61	1.24
1	22984956	rs10799762	53.131	0.092	0.089	A	C	C	0.387062	1.21	0.79	1.84
1	22985176	rs12074315	53.1321	0.018	0.012	C	A	A	0.533964	1.37	0.5	3.74
1	22986225	rs2817898	53.1374	0.207	0.16	A	T	T	0.17042	1.26	0.91	1.74
1	22986497	rs12076863	53.1387	0.1	0.111	C	A	A	0.900986	1.03	0.69	1.52
1	22987038	rs10799763	53.1414	0.136	0.101	G	A	A	0.145992	1.31	0.91	1.89
1	22987734	rs2817897	53.1449	1	1	G	.	G	-	-	-	-
1	22988336	rs12724658	53.1479	0.402	0.448	C	G	G	0.0918663	0.81	0.64	1.03
1	22988526	rs11801544	53.1489	0.138	0.108	A	G	G	0.18557	1.28	0.89	1.85
1	22988636	rs2817896	53.1494	0.348	0.37	A	G	G	0.703695	0.95	0.73	1.23
1	22990475	rs10917299	53.1586	0.024	0.019	A	C	C	0.459207	1.37	0.6	3.11
1	22990760	rs893961	53.16	0.268	0.289	A	G	G	0.425858	0.9	0.69	1.17
1	22990898	rs12562447	53.1607	0.006	0.003	A	T	T	0.218703	3.01	0.52	17.42
1	22991143	rs12751494	53.162	0	0.003	C	A	A	-	-	-	-
1	22991806	rs12402508	53.1653	0.002	0.021	A	G	G	0.0914167	0.17	0.02	1.33
1	22992025	rs4484898	53.1664	0	0.001	G	A	A	-	-	-	-
1	22992701	rs2582018	53.1697	0.108	0.065	C	A	A	0.0476652	1.42	1	2.02
1	22992803	rs1465889	53.1703	0.218	0.194	G	A	A	0.449624	1.12	0.84	1.49
1	22992993	rs1122210	53.1712	0.133	0.173	A	G	G	0.115609	0.77	0.55	1.07
1	22993261	rs4654815	53.1726	0.332	0.318	A	G	G	0.952648	1.01	0.78	1.31
1	22993525	rs1866794	53.1739	0.258	0.212	A	G	G	0.138944	1.24	0.93	1.64
1	22994048	rs1982227	53.1765	0.16	0.185	C	G	G	0.385588	0.87	0.63	1.2
1	22994867	rs4655110	53.1806	0.336	0.309	G	A	A	0.562024	1.08	0.83	1.41
1	22994932	rs4655111	53.1809	0.474	0.492	G	A	A	0.451867	0.91	0.71	1.16
1	22995127	rs16827555	53.1819	0.07	0.045	G	A	A	0.0477331	1.68	1.01	2.8
1	22995855	rs1866793	53.1855	0.002	0.003	G	A	A	0.851288	0.8	0.08	8.43
1	22995918	rs1866792	53.1858	0.328	0.316	A	G	G	0.977334	1	0.77	1.3
1	22996176	rs1866790	53.1871	0.332	0.32	G	A	A	0.901263	1.02	0.79	1.31
1	22997805	rs6683698	53.1953	0.134	0.107	G	A	A	0.235524	1.25	0.86	1.81
1	22997886	rs12749431	53.1957	0.002	0.003	G	A	A	0.806425	1.34	0.13	13.82
1	22998921	rs11581431	53.2009	0	0.002	A	G	G	-	-	-	-
1	22999224	rs12076351	53.2024	0.04	0.06	C	G	G	0.121392	0.63	0.35	1.13
1	23000463	rs4506436	53.2086	0.438	0.416	G	A	A	0.553073	1.08	0.84	1.38
1	23000952	rs2817880	53.211	0.01	0.012	G	A	A	0.849321	0.89	0.28	2.87
1	23001303	rs7530478	53.2128	0.283	0.242	G	C	C	0.0926847	1.26	0.96	1.66
1	23001527	rs2582036	53.2139	0.202	0.174	T	A	A	0.251979	1.2	0.88	1.62
1	23001654	rs12039391	53.2145	0.108	0.083	C	A	A	0.189426	1.31	0.88	1.96
1	23001822	rs12564658	53.2154	0.39	0.363	G	A	A	0.225628	1.16	0.91	1.48
1	23004354	rs2582033	53.228	0.094	0.113	C	G	G	0.137743	0.73	0.47	1.11
1	23004566	rs2582032	53.2291	0.186	0.175	G	A	A	0.437517	1.13	0.83	1.54
1	23005425	rs893969	53.2334	0.132	0.136	A	G	G	0.978247	1	0.71	1.43
1	23006074	rs12074138	53.2366	0.26	0.22	A	G	G	0.227748	1.18	0.9	1.54
1	23006379	rs10465531	53.2382	0.154	0.216	G	A	A	0.0179463	0.69	0.51	0.94
1	23006805	rs10465543	53.2403	0.148	0.232	G	A	A	0.000316482	0.52	0.36	0.74
1	23007485	rs7541752	53.2437	0.198	0.193	G	A	A	0.568959	1.09	0.81	1.48
1	23007602	rs12133964	53.2443	0.152	0.215	G	A	A	0.0158036	0.68	0.5	0.93
1	23007763	rs12141642	53.2451	0	0.001	C	A	A	-	-	-	-
1	23008166	rs6700141	53.2471	0.02	0.029	G	A	A	0.590504	0.8	0.36	1.78
1	23009014	rs1440576	53.2514	0.398	0.358	G	A	A	0.255409	1.15	0.9	1.46
1	23009242	rs2817875	53.2525	0.008	0.016	G	A	A	0.399648	0.6	0.18	1.96
1	23009664	rs2817874	53.2546	0.04	0.035	G	A	A	0.425999	1.28	0.7	2.34
1	23010218	rs4655117	53.2574	0.2	0.255	G	A	A	0.0722397	0.77	0.59	1.02
1	23010348	rs12723359	53.258	0.426	0.427	G	A	A	0.878002	1.02	0.8	1.3
1	23011431	rs6694899	53.2634	0.328	0.328	G	A	A	0.949438	0.99	0.77	1.28
1	23011495	rs2119320	53.2638	0.15	0.211	G	A	A	0.0203526	0.7	0.51	0.95
1	23011589	rs2119319	53.2642	0.112	0.118	G	A	A	0.810697	1.05	0.71	1.54
1	23011713	rs2817872	53.2649	0.396	0.384	A	G	G	0.705002	1.05	0.82	1.33
1	23013287	rs2869511	53.2727	0.33	0.323	G	A	A	0.825072	1.03	0.8	1.33
1	23013706	rs4655119	53.2748	0.388	0.409	G	A	A	0.333494	0.89	0.7	1.13
1	23014054	rs4654817	53.2766	0.151	0.217	G	A	A	0.0249526	0.7	0.52	0.96
1	23014240	rs4655120	53.2775	0.134	0.186	A	G	G	0.0202774	0.67	0.48	0.94
1	23014652	rs12079256	53.2796	0.007	0.037	T	A	A	0.0143271	0.2	0.06	0.73
1	23014938	rs2165332	53.281	0.42	0.395	G	A	A	0.260153	1.15	0.9	1.46
1	23015083	rs7536195	53.2817	0.06	0.044	G	A	A	0.0439443	1.67	1.01	2.74
1	23015303	rs12143574	53.2828	0.146	0.21	G	C	C	0.013068	0.67	0.49	0.92
1	23015508	rs2582025	53.2838	0.042	0.022	C	A	A	0.281916	1.46	0.73	2.93
1	23015925	rs6660612	53.2859	0.246	0.281	G	A	A	0.1398	0.8	0.6	1.07
1	23016234	rs751022	53.2875	0.204	0.259	G	A	A	0.0604937	0.76	0.57	1.01
1	23016365	rs751023	53.2881	0.142	0.203	G	A	A	0.0537395	0.74	0.55	1
1	23016593	rs893966	53.2893	0.304	0.268	G	A	A	0.321548	1.14	0.88	1.47
1	23017453	rs12116772	53.2936	0.004	0.012	G	A	A	0.489008	0.58	0.12	2.72
1	23017637	rs4655121	53.2945	0.15	0.201	G	A	A	0.0456551	0.72	0.53	0.99
1	23017826	rs6667416	53.2954	0.094	0.101	G	A	A	0.801346	0.95	0.63	1.42
1	23018190	rs4390147	53.2973	0.346	0.318	G	A	A	0.356457	1.13	0.88	1.45
1	23018367	rs4601555	53.2981	0.41	0.371	A	G	G	0.28707	1.14	0.9	1.45
1	23018986	rs6659914	53.3012	0.094	0.102	A	C	C	0.655042	0.91	0.61	1.36
1	23019840	rs10917306	53.3055	0.002	0.021	A	T	T	0.0847164	0.17	0.02	1.28
1	23019990	rs4589082	53.3063	0.054	0.054	A	T	T	0.634069	0.88	0.52	1.48
1	23020187	rs7549224	53.3072	0.352	0.321	A	G	G	0.274928	1.15	0.9	1.47
1	23020323	rs4655122	53.3079	0.006	0.009	G	C	C	0.351233	0.52	0.13	2.04
1	23020574	rs4655123	53.3092	0.062	0.101	T	A	A	0.0374178	0.62	0.39	0.97
1	23020838	rs10917308	53.3105	0.054	0.042	G	A	A	0.740395	1.09	0.66	1.8
1	23020923	rs4361967	53.3109	0.232	0.203	A	G	G	0.492767	1.1	0.83	1.46
1	23021099	rs10917309	53.3118	0.054	0.054	A	C	C	0.889154	0.96	0.57	1.63
1	23021506	rs4654819	53.3138	0.004	0.003	G	A	A	0.850698	1.21	0.17	8.77
1	23021954	rs12137587	53.3161	1	1	G	.	G	-	-	-	-
1	23022408	rs12407525	53.3184	0.298	0.274	A	C	C	0.549846	1.08	0.84	1.4
1	23022751	rs10799765	53.3201	0.226	0.247	C	A	A	0.368015	0.88	0.65	1.17
1	23022905	rs12040097	53.3208	0.002	0.002	A	G	G	0.901194	1.17	0.1	13.04
1	23023425	rs4655125	53.3234	0.016	0.024	G	A	A	0.0789792	0.44	0.18	1.1
1	23023918	rs4073886	53.3259	0.016	0.024	G	A	A	0.367366	0.67	0.28	1.61
1	23024463	rs10799766	53.3286	0.356	0.329	T	A	A	0.294651	1.14	0.89	1.46
1	23024698	rs12090702	53.3298	1	1	G	.	G	-	-	-	-
1	23025282	rs10917311	53.3327	0.006	0.008	G	A	A	0.348459	0.52	0.13	2.04
1	23025575	rs6701399	53.3342	0.316	0.352	G	A	A	0.184586	0.84	0.66	1.08
1	23025870	rs10917314	53.3357	0.194	0.178	G	A	A	0.934893	0.99	0.73	1.33
1	23027066	rs4503323	53.3417	0.394	0.446	G	A	A	0.114516	0.83	0.65	1.05
1	23027818	rs12090415	53.3454	0.304	0.404	G	A	A	0.0110034	0.74	0.59	0.93
1	23028876	rs6687094	53.3507	0.378	0.346	G	A	A	0.415285	1.11	0.87	1.41
1	23029383	rs17435718	53.3532	0.002	0.018	G	A	A	0.0896805	0.17	0.02	1.32
1	23030724	rs11808976	53.36	0.086	0.105	A	G	G	0.0894406	0.69	0.46	1.06
1	23030810	rs4600017	53.3604	0.223	0.191	G	A	A	0.170136	1.23	0.91	1.65
1	23031168	rs10733034	53.3622	0.327	0.37	G	A	A	0.0422644	0.77	0.6	0.99
1	23031277	rs10737467	53.3627	0.064	0.033	G	A	A	0.0903846	1.51	0.94	2.45
1	23032158	rs16827638	53.3671	0.02	0.035	A	C	C	0.319457	0.68	0.32	1.45
1	23032859	rs4654821	53.3706	0.286	0.229	C	A	A	0.0114002	1.43	1.08	1.88
1	23034551	rs6665618	53.3791	0.072	0.055	A	G	G	0.158116	1.42	0.87	2.32
1	23036771	rs12731889	53.3902	0.134	0.122	C	A	A	0.293175	1.21	0.85	1.75
1	23037343	rs16827646	53.3931	0.274	0.254	A	C	C	0.427987	1.11	0.85	1.45
1	23038818	rs12062379	53.4004	0.048	0.05	G	A	A	0.449756	0.81	0.47	1.4
1	23039240	rs4655127	53.4026	0.036	0.069	A	G	G	0.0130827	0.47	0.26	0.85
1	23040779	rs12116671	53.4103	0	0.004	G	A	A	-	-	-	-
1	23041273	rs4233296	53.4127	0.048	0.026	G	A	A	0.112452	1.68	0.89	3.19
1	23041548	rs12404289	53.4141	0.496	0.451	G	A	A	0.0697464	1.25	0.98	1.6
1	23041844	rs12410872	53.4156	0.502	0.453	A	C	C	0.0372476	1.3	1.02	1.66
1	23041936	rs11811221	53.416	0.204	0.161	A	G	G	0.422339	1.15	0.82	1.61
1	23042115	rs4655129	53.4169	0.156	0.163	A	G	G	0.85856	0.97	0.7	1.35
1	23043466	rs12061829	53.4237	0.002	0.003	G	C	C	0.625718	0.54	0.05	6.32
1	23046750	rs12061624	53.4401	0.306	0.276	A	C	C	0.326835	1.14	0.88	1.47
1	23047178	rs7519206	53.4423	0.254	0.239	G	A	A	0.248722	1.18	0.89	1.57
1	23047480	rs7521813	53.4438	0.024	0.035	G	A	A	0.512721	0.79	0.39	1.6
1	23047738	rs6667289	53.4451	0.082	0.101	G	C	C	0.101364	0.7	0.45	1.07
1	23047943	rs6658894	53.4461	0.308	0.326	A	G	G	0.490184	0.91	0.7	1.19
1	23048062	rs12723992	53.4467	0.006	0.006	G	A	A	0.740747	1.28	0.29	5.67
1	23048581	rs4655130	53.4493	0.446	0.43	A	G	G	0.749868	1.04	0.82	1.33
1	23049388	rs12025232	53.4533	0	0.006	C	A	A	-	-	-	-
1	23049776	rs4655131	53.4553	0.378	0.382	C	A	A	0.732316	0.96	0.75	1.23
1	23049852	rs6655962	53.4556	0.421	0.334	G	A	A	0.062343	1.25	0.99	1.58
1	23050688	rs4655132	53.4598	0.046	0.026	T	A	A	0.184119	1.55	0.81	2.97
1	23051306	rs16827666	53.4629	0.074	0.094	C	A	A	0.542784	0.87	0.56	1.35
1	23052455	rs12062524	53.4687	0.052	0.049	A	C	C	0.834877	0.94	0.55	1.61
1	23052898	rs3934847	53.4709	0.161	0.185	A	G	G	0.132268	0.78	0.56	1.08
1	23053042	rs17436065	53.4716	0.012	0.013	G	C	C	0.661183	0.81	0.31	2.1
1	23053876	rs10917319	53.4758	0.054	0.048	G	A	A	0.957996	0.99	0.58	1.67
1	23055271	rs16827672	53.4828	0.176	0.185	G	A	A	0.34573	0.86	0.63	1.17
1	23055528	rs4654823	53.484	0.058	0.055	T	A	A	0.77784	0.93	0.57	1.53
1	23055717	rs4654824	53.485	0.292	0.325	G	A	A	0.102045	0.8	0.62	1.04
1	23056851	rs10753546	53.4907	0.106	0.088	G	A	A	0.331611	1.22	0.82	1.83
1	23057223	rs10732280	53.4925	0.516	0.462	C	A	A	0.315224	1.13	0.89	1.45
1	23059039	rs6426770	53.5016	0.148	0.16	A	C	C	0.605498	0.92	0.66	1.27
1	23059508	rs7549431	53.5039	0.044	0.031	G	A	A	0.306894	1.39	0.74	2.6
1	23059927	rs12125570	53.506	0	0.002	G	A	A	-	-	-	-
1	23061646	rs6703896	53.5146	0.228	0.231	G	A	A	0.86847	0.98	0.74	1.29
1	23061710	rs6670405	53.515	0.494	0.462	G	A	A	0.118183	1.21	0.95	1.53
1	23062090	rs6679387	53.5169	0.042	0.032	G	A	A	0.567169	1.2	0.65	2.21
1	23062229	rs12083517	53.5176	0.102	0.063	G	A	A	0.393426	1.22	0.77	1.91
1	23062659	rs6658621	53.5197	0.11	0.119	G	C	C	0.995593	1	0.69	1.45
1	23064670	rs4655133	53.5298	0.09	0.067	G	A	A	0.12152	1.42	0.91	2.23
1	23065062	rs12138477	53.5317	0.016	0.013	C	G	G	0.533608	1.38	0.5	3.81
1	23065692	rs7545588	53.5349	0	0.007	G	C	C	-	-	-	-
1	23066613	rs12076355	53.5395	0.146	0.127	A	G	G	0.507457	1.12	0.79	1.59
1	23067901	rs908503	53.5459	0.313	0.268	G	A	A	0.111304	1.24	0.95	1.62
1	23069646	rs4291474	53.5547	0.346	0.319	G	A	A	0.253077	1.16	0.9	1.5
1	23069906	rs2176274	53.556	0.002	0.001	G	A	A	0.275413	4.75	0.29	77.89
1	23069971	rs2176273	53.5563	0.356	0.322	G	A	A	0.27704	1.15	0.9	1.47
1	23070112	rs2138542	53.557	0.456	0.43	A	G	G	0.673692	1.05	0.83	1.33
1	23070500	rs2817893	53.5589	0.318	0.396	A	G	G	0.80372	0.88	0.32	2.42
1	23071206	rs4655134	53.5625	0.304	0.33	C	A	A	0.621693	0.94	0.73	1.21
1	23071631	rs12131925	53.5646	0.358	0.33	G	A	A	0.360615	1.12	0.88	1.44
1	23071898	rs16827697	53.5659	0.118	0.108	G	A	A	0.99925	1	0.68	1.46
1	23071989	rs7554093	53.5664	0.302	0.325	G	A	A	0.676443	0.95	0.73	1.22
1	23072214	rs4655135	53.5675	0.366	0.331	G	A	A	0.280026	1.14	0.9	1.46
1	23072313	rs4654825	53.568	0.304	0.283	G	C	C	0.432602	1.13	0.83	1.54
1	23072536	rs4655136	53.5691	0.366	0.338	G	A	A	0.390735	1.11	0.87	1.42
1	23072746	rs4147362	53.5702	0.316	0.271	A	G	G	0.162005	1.2	0.93	1.56
1	23073181	rs7535750	53.5723	0.06	0.055	G	A	A	0.985557	1	0.58	1.69
1	23073486	rs10917322	53.5739	0.122	0.111	G	A	A	0.925009	1.02	0.7	1.48
1	23073663	rs991409	53.5748	0.002	0.016	C	A	A	0.116353	0.19	0.02	1.5
1	23074347	rs2222111	53.5782	0.352	0.385	A	G	G	0.445483	0.91	0.71	1.16
1	23074990	rs12086772	53.5814	0.124	0.119	G	A	A	0.692994	0.93	0.64	1.35
1	23075471	rs1554211	53.5838	0.354	0.336	A	C	C	0.564427	1.07	0.84	1.37
1	23076770	rs12239985	53.5903	0.078	0.083	G	A	A	0.531073	0.87	0.56	1.35
1	23077071	rs12567110	53.5918	1	1	A	.	A	-	-	-	-
1	23077608	rs6426771	53.5945	0.344	0.315	G	A	A	0.426301	1.11	0.86	1.42
1	23077700	rs10917323	53.595	0.39	0.413	G	A	A	0.789584	0.97	0.76	1.24
1	23078688	rs10917324	53.5999	0.27	0.216	G	A	A	0.0377291	1.43	1.02	2.01
1	23078885	rs7521053	53.6009	0.114	0.096	A	C	C	0.913913	0.98	0.65	1.47
1	23079271	rs10799771	53.6028	0.428	0.384	G	A	A	0.173811	1.27	0.9	1.81
1	23079722	rs11807221	53.6051	0.198	0.222	A	G	G	0.28673	0.85	0.63	1.15
1	23079939	rs10158095	53.6062	0.072	0.088	G	A	A	0.446313	0.84	0.55	1.3
1	23082149	rs170129	53.6172	0.326	0.307	G	A	A	0.513741	1.1	0.83	1.46
1	23082630	rs309484	53.6196	0.002	0.003	C	G	G	0.954853	0.94	0.09	9.29
1	23084430	rs12046210	53.6286	0.094	0.107	G	A	A	0.620349	0.91	0.61	1.34
1	23085327	rs309476	53.6331	0.478	0.481	C	A	A	0.903308	1.01	0.8	1.28
1	22980517	TGEN-78	53.6545	1	1	G	.	G	-	-	-	-
1	23090391	rs2765854	53.6584	0.3	0.301	A	G	G	0.867276	0.98	0.76	1.26
1	22983855	TGEN-510	53.6622	0.026	0.012	G	A	A	0.0754825	2.16	0.92	5.07
1	23112837	TGEN-3055	53.6622	0.036	0.04	T	A	A	0.892211	0.96	0.51	1.8
1	22983969	TGEN-624	53.6625	0.008	0.046	G	A	A	0.00650376	0.23	0.08	0.66
1	23091301	rs309473	53.663	0.338	0.349	T	A	A	0.610948	0.94	0.73	1.2
1	23091774	rs116119	53.6654	0.2	0.244	G	A	A	0.455914	0.9	0.69	1.18
1	23091931	rs2746331	53.6661	0.352	0.364	A	G	G	0.448926	0.9	0.69	1.18
1	23092613	rs309471	53.6696	0.27	0.283	G	A	A	0.986963	1	0.76	1.3
1	23095703	rs309466	53.685	0.372	0.368	G	A	A	0.353936	1.12	0.88	1.44
1	23096036	rs1516526	53.6867	0.347	0.36	A	G	G	0.733043	0.96	0.75	1.23
1	23097909	rs309543	53.696	0.2	0.219	G	A	A	0.53517	0.91	0.68	1.22
1	23099753	rs2675494	53.7053	0.328	0.351	A	G	G	0.463845	0.91	0.71	1.17
1	23104987	rs309502	53.7315	0.272	0.315	A	G	G	0.103695	0.81	0.63	1.04
1	23106187	rs309500	53.7375	0.24	0.28	G	A	A	0.0668269	0.77	0.59	1.02
1	23107533	rs309499	53.7442	0.24	0.285	G	A	A	0.0390606	0.75	0.57	0.99
1	23108779	rs309498	53.7504	0.238	0.279	C	A	A	0.0586793	0.77	0.58	1.01
1	23110610	rs309495	53.7596	0.21	0.235	G	A	A	0.197451	0.83	0.62	1.1
1	23116565	rs309492	53.7894	0.12	0.122	G	A	A	0.639106	1.09	0.76	1.57
1	23117931	rs309491	53.7962	0.078	0.093	A	T	T	0.581697	0.88	0.57	1.37
1	23062140	TGEN-835	53.845	0.012	0.007	C	A	A	0.256767	2.03	0.6	6.92
1	23081512	TGEN-rs2229872	53.8903	0.163	0.169	G	A	A	0.653614	0.92	0.64	1.32
1	23105173	TGEN-1872	53.9455	0	0.001	G	A	A	-	-	-	-
1	23105850	TGEN-1949	53.9471	0.032	0.052	A	G	G	0.192066	0.68	0.38	1.21
1	23105966	TGEN-2065	53.9474	0	0.001	C	A	A	-	-	-	-
1	23107181	TGEN-2285	53.9502	0.018	0.006	A	G	G	0.398893	1.67	0.51	5.54
1	23109606	TGEN-2647	53.9559	0.004	0.004	A	G	G	0.623252	1.57	0.26	9.61
1	23112671	Tgen-rs2229871	53.963	0.094	0.098	G	A	A	0.646089	0.91	0.59	1.38
1	23109600	TGEN-2640	54.9558	0.002	0.015	G	A	A	0.0870838	0.16	0.02	1.3
Physical Position – based on Build 36, hg18
Ref – Reference allele
PV add – P value under additive model
OR add – Odds Ratio under the additive model
LCI – Lower Confidence Interval
UCI – Upper Confidence Interval
